# Supplementary material for: Hybrids of Imatinib with Quinoline: Synthesis, Antimyeloproliferative Activity Evaluation, and Molecular Docking
Source: Pharmaceuticals (Basel). 2022 Mar 3;15(3):309. doi: 10.3390/ph15030309 (PMC8950477; doi:10.3390/ph15030309)
Supplement: Supplementary file 1 [file pharmaceuticals-15-00309-s001.zip]

Archive with 1 entries (1 files):
- pharmaceuticals-1571646-supplementary.pdf
